# Supplementary material for: Systematic genetic and proteomic screens during gametogenesis identify H2BK34 methylation as an evolutionary conserved meiotic mark
Source: Epigenetics Chromatin. 2020 Sep 15;13:35. doi: 10.1186/s13072-020-00349-5 (PMC7493871; doi:10.1186/s13072-020-00349-5)
Supplement: Supplementary file 2 — Additional file 2. Sporulation data for s288c and SK1 backgrounds. [file 13072_2020_349_MOESM2_ESM.xlsx]

## Sheet: s288c ala mutants
			Sporulation data in s288c background with alanine mutants
			Number of mutants
			Spo. Eff.	H2A	H2B	Total
			80-100%	0	3	3
			40-80%	16	24	40
			25-40%	13	20	33
			10-25%	13	13	26
	Spores		0-10%	10	6	16
			Total	52	66	118
							Collected data (>400 cells per isolate)
		Histone	Mutant	Average	Stdev		A	B	C	D
0		WT	WT	0.552103	0.102596		See dedicated tab
1		H2A	S1A	0.124714	0.133273		0.0953237	0.154104
2		H2A	G3A	0.678225	0.0721647		0.75039	0.606061
3		H2A	K4A	0.287856	0.0253393		0.313196	0.262517
4		H2A	G6A	0.2366	0.024456		0.256738	0.187929	0.265133
5		H2A	K7A	0.299101	0.0476479		0.346749	0.251453
6		H2A	S10A	0.22899	0.00895714		0.220033	0.237947
7		H2A	K13A	0.10219	0.006784		0.0954064	0.108974
8		H2A	S15A	0.0855094	0.0258079		0.0597015	0.111317
9		H2A	Q16A	0.631544	0.0363064		0.667851	0.595238
10		H2A	S17A	0.181737	0.000528978		0.181208	0.182266
11		H2A	R18A	0.0235875	0.00872546		0.0323129	0.014862
12		H2A	S19A	0.466749	0.0153186			0.497373	0.450663	0.452211
13		H2A	K21A	0.426537	0.0241876		0.450725	0.402349
14		H2A	T25A	0.359938	0.109596		0.250342	0.469534
15		H2A	P27A	0.726471	0.0414423		0.685028	0.767913
16		H2A	R30A	0.166029	0.00498054		0.17101	0.161049
17		H2A	H32A	0.684046	0.0551569		0.628889	0.739203
18		H2A	R33A	0.645954	0.00722869		0.652542	0.653805	0.631515
19		H2A	R36A	0.302886	0.046924		0.34981	0.255962
20		H2A	R37A	0.493971	0.053123		0.440848	0.547094
21		H2A	Y40A	0.434602	0.0497576		0.484359	0.384844
22		H2A	Q42A	0.680128	0.0540701		0.734198	0.626058
23		H2A	R43A	0.156832	0.0248091		0.132022	0.181641
24		H2A	S46A	0	0		0	0
25		H2A	P49A	0.456317	0.0361989		0.431127	0.410131	0.527692
26		H2A	Y51A	0.270805	0.00475025		0.266055	0.275556
27		H2A	T53A	0.35911	0.00268496		0.356425	0.361795
28		H2A	R72A	0.237357	0.00073776		0.23662	0.238095
29		H2A	K75A	0.434081	0.0444709		0.478552	0.38961
30		H2A	K76A	0.325848	0.0537552		0.272093	0.379603
31		H2A	T77A	0.116016	0.0730243		0	0.328767	0.0504854	0.0848126
32		H2A	R78A	0.198386	0.00694728		0.191439	0.205333
33		H2A	I79A	0	0		0	0
34		H2A	P81A	0.329884	0.00520851		0.335092	0.324675
35		H2A	R82A	0	0		0	0
36		H2A	H83A	0.271321	0.00499528		0.266325	0.276316
37		H2A	I88A	0	0		0	0
38		H2A	R89A	0.78577	0.00965022		0.776119	0.79542
39		H2A	K96A	0.614845	0.0275282		0.661417	0.61699	0.566129
40		H2A	T102A	0.311121	0.036221		0.2749	0.347342
41		H2A	Q105A	0.478476	0.0590849		0.419391	0.537561
42		H2A	P110A	0.111831	0.0165933		0.0952381	0.128425
43		H2A	H113A	0.217222	0.0251041		0.192118	0.242326
44		H2A	P118A	0.290519	0.0093521		0.281167	0.299871
45		H2A	K119A	0.147013	0.00698679		0.154	0.140026
46		H2A	K120A	0.363465	0.0156958		0.379161	0.347769
47		H2A	S121A	0	0		0	0
48		H2A	K123A	0	0		0	0
49		H2A	T125A	0.0276297	0.0102081		0.0174216	0.0378378
50		H2A	K126A	0.277304	0.0745674		0.0789474	0.424497	0.34981	0.255962
51		H2A	S128A	0.0965832	0.0035599		0.100143	0.0930233
52		H2A	Q129A	0.573677	0.0283636		0.545314	0.602041
53		H2B	S1A	0.302886	0.046924		0.34981	0.255962
54		H2B	K3A	0.217222	0.0251041		0.192118	0.242326
55		H2B	K6A	0.32861	0.0666103		0.395221	0.262
56		H2B	K7A	0.379119	0.0274066			0.350318	0.433908	0.35313
57		H2B	P8A	0.389263	0.0225962		0.411859	0.366667
58		H2B	S10A	0.12101	0.0215952		0.0994152	0.142606
59		H2B	K11A	0.847541	0.0407924		0.888333	0.806748
60		H2B	P13A	0.238777	0.0294347		0.209343	0.268212
61		H2B	K16A	0.12878	0.0312195		0.16	0.097561
62		H2B	K17A	0.07912	0.0020681		0.0770519	0.0811881
63		H2B	P18A	0.35385	0.0390073		0.314843	0.392857
64		H2B	K21A	0.769964	0.0187681		0.788732	0.751196
65		H2B	K22A	0.626564	0.0819784		0.708543	0.544586
66		H2B	T23A	0.589483	0.072133		0.661616	0.51735
67		H2B	S24A	0.485575	0.0534759		0.432099	0.539051
68		H2B	T25A	0.612152	0.140124		0.472028	0.752277
69		H2B	S26A	0.167424	0.00734835		0.160075	0.174772
70		H2B	T27A	0.402277	0.0193256		0.382952	0.421603
71		H2B	K30A	0.512282	0.0180958		0.530378	0.494186
72		H2B	K31A	0.303646	0.0507363		0.354383	0.25291
73		H2B	R32A	0.524112	0.0673216		0.45679	0.591433
74		H2B	S33A	0.342496	0.0189667		0.323529	0.361463
75		H2B	K34A	0.839185	0.0358146		0.875	0.803371
76		H2B	R36A	0.327441	0.00589226		0.321549	0.333333
77		H2B	T39A	0.659879	0.00678733		0.653092	0.666667
78		H2B	Y40A	0.371062	0.0184306		0.352632	0.389493
79		H2B	S41A	0.482973	0.00670761		0.489681	0.476266
80		H2B	S42A	0.32861	0.0666103		0.395221	0.262
81		H2B	Y43A	0	0		0	0
82		H2B	Y45A	0.692684	0.0310606		0.661623	0.723744
83		H2B	K46A	0.482583	0.111723		0.594306	0.370861
84		H2B	K49A	0.464422	0.0277549		0.436667	0.492176
85		H2B	T51A	0.422112	0.0346408		0.456753	0.387471
86		H2B	H52A	0.12101	0.0215952		0.0994152	0.142606
87		H2B	P53A	0.847541	0.0407924		0.888333	0.806748
88		H2B	T55A	0.12878	0.0312195		0.16	0.097561
89		H2B	S58A	0.07912	0.0020681		0.0770519	0.0811881
90		H2B	Q59A	0.769964	0.0187681		0.788732	0.751196
91		H2B	K60A	0.626564	0.0819784		0.708543	0.544586
92		H2B	S63A	0.589483	0.072133		0.661616	0.51735
93		H2B	S67A	0.508223	0.011534		0.496689	0.519757
94		H2B	R75A	0.501578	0.125485		0.627063	0.376093
95		H2B	T78A	0.657682	0.0154974		0.642185	0.673179
96		H2B	S81A	0.381078	0.032308		0.34877	0.413386
97		H2B	K82A	0.12153	0.00370037		0.117829	0.12523
98		H2B	Y86A	0.145469	0.0303837		0.175853	0.115086
99		H2B	K88A	0.427905	0.0220225		0.449927	0.405882
100		H2B	K89A	0.155847	0.0244303		0.131417	0.180277
101		H2B	S90A	0.284425	0.000736674		0.283688	0.285161
102		H2B	T91A	0.237793	0.00194411		0.239737	0.235849
103		H2B	S93A	0.248139	0.0385992		0.20954	0.286738
104		H2B	T99A	0.27735	0.0038454		0.281195	0.273504
105		H2B	R102A	0.3218	0.0518466		0.373646	0.269953
106		H2B	P106A	0.294402	0.0493039		0.245098	0.343706
107		H2B	K111A	0.233361	0.00687343		0.226488	0.240234
108		H2B	H112A	0.330136	0.0068681		0.337004	0.323268
109		H2B	S115A	0.292863	0.0291435		0.26372	0.322006
110		H2B	T118A	0.255972	0.0140893		0.241883	0.270062
111		H2B	R119A	0.00199203	0.00199203		0	0.00398406
112		H2B	T122A	0.318852	2.95479e-05		0.318822	0.318881
113		H2B	K123A	0	0		0	0
114		H2B	Y124A	0.46653	0.0142071		0.452323	0.480737
115		H2B	S125A	0.732415	0.0540616		0.786477	0.678354
116		H2B	S126A	0	0		0	0	0	0
117		H2B	S127A	0.421533	0.0607247		0.360809	0.482258
118		H2B	T128A	0.3527	0.0536904		0.306502	0.231863	0.480409	0.392027

## Sheet: SK1 ala mutants
					Sporulation data in SK1 background with alanine mutants
				Number of mutants
				Spo. Eff.	H2A	H2B	Total		Dyad	H2A	H2B	Total
				80-100%	27	22	49		<10%	23	13	36
				60-80%	9	24	33		10-15%	12	12	24
				20-60%	15	22	37		15-25%	8	19	27
				0-20%	4	1	5		>25%	12	25	37
				Total	55	69	124		Total	55	69	124
	Spores	Dyads
					Data							Collected data (>400 cells per isolate)
					Spores		Type of spores
							Tetrad		Dyad			A		B		C		D		E		F		G		H		I
			Histone	Mutant	Average	Stdev	Average	Stdev	Average	Stdev		Tetrad	Dyad	Tetrad	Dyad	Tetrad	Dyad	Tetrad	Dyad	Tetrad	Dyad	Tetrad	Dyad	Tetrad	Dyad	Tetrad	Dyad	Tetrad	Dyad
0			WT	WT	0.9725	0.015	0.95	0.0216025	0.0225	0.0170783		See dedicated tab
1			H2A	S1A	0.833333	0.0152753	0.693333	0.0208167	0.153333	0.0057735		0.7	0.15	0.67	0.16	0.71	0.15
2			H2A	G3A	0.4	0.0244949	0.38	0.02	0.02	0.0141421		0.37	0.04	0.37	0.01	0.37	0.01	0.41	0.02
3			H2A	K4A	0.813333	0.0472582	0.696667	0.0404145	0.116667	0.0208167		0.74	0.11	0.69	0.14	0.66	0.1
4			H2A	G6A	0.78	0.0141421	0.655	0.00707107	0.125	0.00707107				0.66	0.13			0.65	0.12
5			H2A	K7A	0.843333	0.011547	0.71	0.0458258	0.133333	0.0450925		0.67	0.18	0.7	0.13			0.76	0.09
6			H2A	S10A	0.543333	0.011547	0.406667	0.0152753	0.1	0.0608276		0.41	0.14	0.39	0.03	0.42	0.13
7			H2A	K13A	0.926333	0.0217332	0.89	0.01	0.0363333	0.0270617		0.88	0.066	0.9	0.03	0.89	0.013
8			H2A	S15A	0.215306	0.0196707	0.213333	0.0208167	0.000986333	0.00170838		0.22	0.002959	0.19	0	0.23	0
9			H2A	Q16A	0.3665	0.0486749	0.341667	0.0529937	0.0248333	0.00689807		0.39	0.017	0.285	0.0275	0.35	0.03
10			H2A	S17A	0.835	0.0574456	0.7725	0.057373	0.0625	0.057373		0.85	0.02	0.74	0.01	0.78	0.09	0.72	0.13
11			H2A	R18A	0.785318	0.203968	0.445627	0.0615479	0.339691	0.172983		0.427785	0.500688	0.514124	0.361582	0.39497	0.156805
12			H2A	S19A	0.9165	0.0799031	0.89	0.0707107	0.0265	0.00919239		0.94	0.033	0.84	0.02
13			H2A	K21A	0.870057	0.0588642	0.251191	0.0898259	0.618866	0.122458		0.35138	0.5138	0.177852	0.753356	0.22434	0.589443
14			H2A	T25A	0.926175	0.0366522	0.217572	0.04975	0.708603	0.0669874		0.217865	0.666667	0.267176	0.673282	0.167677	0.785859
15			H2A	P27A	0.74	0.03	0.636667	0.011547	0.103333	0.0208167		0.65	0.12	0.63	0.11	0.63	0.08
16			H2A	R30A	0.7765	0.0670994	0.729	0.0495715	0.0475	0.0377492		0.76	0.1	0.76	0.01	0.656	0.04	0.74	0.04
17			H2A	H32A	0.937987	0.0570889	0.871645	0.0407122	0.066342	0.0163767		0.900433	0.0779221			0.842857	0.0547619
18			H2A	R33A	0.904696	0.122253	0.842941	0.138295	0.0642541	0.0413993		0.921225	0.0175055	0.96	0.03	0.607619	0.08			0.878661	0.0732218	0.847199	0.120543
19			H2A	R36A	0.28	0.0637704	0.2275	0.0689807	0.0525	0.00957427		0.17	0.06	0.18	0.06	0.24	0.04	0.32	0.05
20			H2A	R37A	0.463822	0.0801659	0.366506	0.0551931	0.0606494	0.0555138		0.43	0.12	0.33	0.01	0.339518	0.0519481
21			H2A	Y40A	0.8625	0.0330404	0.7675	0.025	0.0775	0.0403113		0.73	0.1	0.78	0.03	0.78	0.06	0.78	0.12
22			H2A	Q42A	0.911588	0.05394	0.706204	0.157254	0.205384	0.123626				0.568027	0.336735	0.877318	0.0912981	0.673267	0.188119
23			H2A	R43A	0.790653	0.140748	0.6433	0.135393	0.147353	0.158475		0.605357	0.360714	0.686144	0.0166945	0.480059	0.174298	0.801639	0.0377049
24			H2A	S46A	0.231988	0.126858	0.109667	0.0283852	0.122321	0.10164		0.141623	0.207254	0.1	0.15	0.0873786	0.00970874
25			H2A	P49A	0.958227	0.0088657	0.629966	0.0214321	0.328261	0.0292125		0.605357	0.360714	0.64	0.32	0.64454	0.304069
26			H2A	Y51A	0.4175	0.0865544	0.2925	0.0704154	0.1175	0.0457347		0.37	0.07	0.2	0.09	0.29	0.17	0.31	0.14
27			H2A	T53A	0.833914	0.114912	0.732308	0.0581337	0.101606	0.0799767		0.701646	0.23251	0.7	0.04	0.7	0.04	0.68	0.03	0.817121	0.140078	0.795082	0.127049
28			H2A	R72A	0.843333	0.0750555	0.54	0.183303	0.303333	0.115036		0.5	0.3	0.38	0.42	0.74	0.19
29			H2A	K75A	0.532315	0.0906918	0.469492	0.0552881	0.062823	0.0354038		0.437572	0.0423826			0.437572	0.0423826	0.533333	0.103704
30			H2A	K76A	0.536667	0.161658	0.42	0.173494	0.116667	0.0152753		0.51	0.12	0.22	0.13	0.53	0.1
31			H2A	T77A	0.223333	0.12741	0.163333	0.061101	0.06	0.07		0.15	0.01	0.11	0.03	0.23	0.14
32			H2A	R78A	0.576667	0.0873689	0.47	0.0964365	0.106667	0.0814453		0.58	0.07	0.43	0.05	0.4	0.2
33			H2A	I79A	0.0885214	0.080345	0.0395233	0.0388069	0.0489981	0.0428228				0	0	0.0409982	0.0677362	0.0775717	0.079258
34			H2A	P81A	0.495	0.212525	0.1775	0.0531507	0.3175	0.185719		0.12	0.11	0.15	0.36	0.24	0.25	0.2	0.55
35			H2A	R82A	0.569066	0.0655545	0.259698	0.0860603	0.309367	0.149345		0.263158	0.277512	0.171961	0.47207	0.343977	0.17852
36			H2A	H83A	0.832789	0.0667659	0.48652	0.0823538	0.346269	0.140078		0.52	0.23	0.506116	0.345566	0.366619	0.543509	0.553343	0.266003
37			H2A	I88A	0.896667	0.0680686	0.526667	0.0873689	0.37	0.15		0.43	0.52	0.55	0.37	0.6	0.22
38			H2A	R89A	0.68	0.06733	0.6425	0.0805709	0.0375	0.0189297		0.61	0.05	0.56	0.04	0.65	0.05	0.75	0.01
39			H2A	K96A	0.975106	0.0185197	0.733475	0.157509	0.241631	0.156828		0.861423	0.125468	0.538157	0.44995	0.861069	0.116031	0.673252	0.275076
40			H2A	T102A	0.943851	0.0146645	0.480262	0.169515	0.463589	0.165186		0.519258	0.425107	0.29562	0.629562	0.411688	0.549351	0.694482	0.250336
41			H2A	Q105A	0.959869	0.007671	0.802046	0.0943469	0.157823	0.0951433		0.896869	0.0607735	0.67515	0.287425	0.841487	0.127202	0.794677	0.155894
42			H2A	L109A	0.7	0.0547723	0.64	0.0627163	0.06	0.0365148		0.57	0.1	0.65	0.08	0.62	0.02	0.72	0.04
43			H2A	P110A	0.63544	0.0251941	0.384671	0.0487683	0.250768	0.0364624		0.373333	0.28	0.40315	0.247244	0.323484	0.275272	0.438719	0.200557
44			H2A	H113A	0.1025	0.025	0.1	0.0294392	0.0025	0.005		0.06	0.01	0.13	0	0.11	0	0.1	0
45			H2A	L116A	0.065	0.0310913	0.065	0.0310913	0	0		0.03	0	0.1	0	0.05	0	0.08	0
46			H2A	L117A	0.1525	0.0368556	0.14	0.0454606	0.0125	0.025		0.15	0	0.2	0	0.1	0.05	0.11	0
47			H2A	P118A	0.698749	0.039023	0.432833	0.111217	0.265917	0.0789563		0.554737	0.188421	0.336898	0.346257			0.406863	0.263072
48			H2A	K119A	0.953412	0.0284951	0.75373	0.133658	0.199682	0.124655		0.907328	0.0625	0.66388	0.30602			0.689984	0.230525
49			H2A	K120A	0.929512	0.019531	0.81671	0.0804461	0.112802	0.0616811		0.913386	0.0346457	0.71644	0.18552	0.820513	0.114398	0.816501	0.116643
50			H2A	S121A	0.305	0.0896289	0.29	0.0820569	0.015	0.03		0.25	0	0.21	0	0.4	0	0.3	0.06
51			H2A	K123A	0.903771	0.0817352	0.696043	0.166075	0.207727	0.118354		0.487742	0.295484	0.843066	0.080292	0.815735	0.134576	0.637631	0.320557
52			H2A	T125A	0.932625	0.0459076	0.857625	0.0457082	0.075	0.0387298		0.85	0.06	0.850498	0.13	0.92	0.04	0.81	0.07
53			H2A	K126A	0.883484	0.0853273	0.811862	0.126684	0.0716221	0.0545716		0.803371	0.106742	0.642029	0.128986	0.860215	0.0172043	0.941834	0.033557
54			H2A	S128A	0.846406	0.0433506	0.715998	0.0567003	0.130408	0.0176079		0.658574	0.147193	0.716876	0.11576	0.69555	0.144028	0.792994	0.11465
55			H2A	Q129A	0.836393	0.152654	0.657394	0.148992	0.178999	0.144613		0.85447	0.033264	0.6864	0.24	0.518283	0.09062	0.570423	0.352113
56			H2B	S1A	0.802078	0.025759	0.495945	0.132537	0.306133	0.112513		0.529514	0.28125	0.449909	0.364299	0.6593	0.160221	0.345059	0.41876
57			H2B	K3A	0.674674	0.177092	0.533616	0.160549	0.141058	0.0955854		0.34	0.07	0.515602	0.22734	0.546903	0.219469	0.731959	0.0474227
58			H2B	K6A	0.647182	0.0126918	0.421183	0.140531	0.225998	0.136895		0.338731	0.322537	0.440476	0.202381	0.294521	0.337329	0.611006	0.0417457
59			H2B	K7A	0.681211	0.0201572	0.459712	0.0576875	0.221499	0.0447803				0.488079	0.214586	0.497724	0.180577	0.393333	0.269333
60			H2B	P8A	0.884987	0.0269486	0.467664	0.0846694	0.417323	0.0610399		0.463138	0.410208	0.56974	0.35461	0.475054	0.403471	0.362725	0.501002
61			H2B	S10A	0.464521	0.0383496	0.155586	0.0317612	0.308936	0.0329592		0.123328	0.301634	0.156602	0.344933	0.186826	0.28024
62			H2B	K11A	0.611889	0.0343517	0.332903	0.0763265	0.278987	0.0473516		0.245304	0.332597	0.385103	0.26149	0.368301	0.242873
63			H2B	P13A	0.859013	0.0161773	0.607722	0.245598	0.251291	0.258805		0.280148	0.589981	0.558648	0.316103	0.783582	0.0671642	0.808511	0.0319149
64			H2B	K16A	0.915683	0.00636246	0.65656	0.0528086	0.259124	0.0574194		0.586441	0.332203	0.648233	0.274962	0.683468	0.227823	0.708098	0.201507
65			H2B	K17A	0.828361	0.0350025	0.683284	0.0615223	0.145076	0.053231		0.66782	0.114187	0.66167	0.190578	0.772397	0.0859564	0.63125	0.189583
66			H2B	P18A	0.91182	0.017705	0.582595	0.103417	0.329226	0.107118		0.431373	0.479501	0.664234	0.235401	0.625483	0.274131	0.60929	0.327869
67			H2B	K21A	0.875773	0.0436491	0.503587	0.222247	0.372187	0.229355		0.525239	0.289222	0.496466	0.378092	0.2247	0.682676	0.767943	0.138756
68			H2B	K22A	0.868475	0.079881	0.75989	0.0464669	0.108585	0.069099		0.708661	0.144882	0.821012	0.134241	0.760791	0.00539568	0.749097	0.149819
69			H2B	T23A	0.921413	0.0226394	0.764915	0.138263	0.156499	0.122306		0.72296	0.178368	0.86711	0.0564784	0.881988	0.0703934	0.587601	0.320755
70			H2B	S24A	0.729004	0.0403027	0.481924	0.198366	0.24708	0.171504		0.63	0.12	0.202586	0.491379	0.660173	0.0714286	0.284314	0.384314	0.471729	0.303716	0.642743	0.111643
71			H2B	T25A	0.81841	0.037691	0.626661	0.0577511	0.19175	0.0267438		0.640152	0.166667	0.541872	0.228243	0.669118	0.178309	0.655502	0.19378
72			H2B	S26A	0.567888	0.117571	0.42606	0.136273	0.141828	0.0982223		0.572741	0.102603	0.343537	0.0612245	0.506515	0.118893	0.281447	0.284591
73			H2B	T27A	0.484901	0.197963	0.442429	0.185126	0.0424727	0.0290029		0.581818	0.0272727	0.513089	0.0759162			0.232379	0.0242291
74			H2B	K30A	0.888936	0.00929771	0.728723	0.101019	0.160213	0.0924631		0.612111	0.266776	0.789474	0.101215			0.784585	0.112648
75			H2B	K31A	0.663019	0.105528	0.526946	0.062574	0.136073	0.075126		0.458755	0.0940666	0.581731	0.0913462			0.540351	0.222807
76			H2B	R32A	0.571471	0.0684529	0.361471	0.0494131	0.21	0.0556776		0.304414	0.22	0.39	0.15	0.39	0.26
77			H2B	S33A	0.95	0.0141421	0.815	0.0353553	0.135	0.0494975		0.84	0.1	0.79	0.17
78			H2B	K34A	0.328936	0.0533351	0.125669	0.03351	0.203267	0.0819351		0.1	0.3	0.170868	0.0672269	0.14	0.18			0.0882353	0.231373	0.156627	0.164157	0.0885714	0.298571	0.135385	0.181538
79			H2B	R36A	0.2775	0.0590903	0.2275	0.0689807	0.0525	0.00957427		0.17	0.06	0.18	0.06	0.24	0.04	0.32	0.05
80			H2B	K37A	0.7175	0.0206155	0.65	0.0408248	0.0675	0.0206155		0.7	0.04	0.6	0.09	0.65	0.07	0.65	0.07
81			H2B	T39A	0.736088	0.0138016	0.549318	0.0485605	0.18677	0.034803		0.518072	0.208262	0.524618	0.205433			0.605263	0.146617
82			H2B	Y40A	0.715329	0.077304	0.447447	0.123894	0.267882	0.177434		0.342069	0.45931	0.583929	0.108929			0.416342	0.235409
83			H2B	S41A	0.6825	0.0359398	0.6125	0.0221736	0.07	0.0163299		0.62	0.07	0.63	0.07	0.58	0.05	0.62	0.09
84			H2B	S42A	0.5975	0.0818026	0.5175	0.0741058	0.08	0.0316228		0.42	0.09	0.57	0.05	0.5	0.06	0.58	0.12
85			H2B	Y43A	0.589467	0.0802225	0.30637	0.051522	0.283097	0.131472		0.279039	0.341789	0.274272	0.375	0.365798	0.132503
86			H2B	Y45A	0.626935	0.0609024	0.489645	0.181521	0.13729	0.120619		0.36129	0.222581	0.618	0.052
87			H2B	K46A	0.9125	0.0411299	0.8275	0.0457347	0.085	0.0310913		0.88	0.08	0.85	0.07	0.78	0.13	0.8	0.06
88			H2B	K49A	0.8675	0.142449	0.67	0.0711805	0.1975	0.0917878		0.57	0.17	0.67	0.08	0.73	0.28	0.71	0.26
89			H2B	T51A	0.7775	0.030957	0.735	0.0450925	0.0425	0.015		0.7	0.05	0.71	0.05	0.73	0.05	0.8	0.02
90			H2B	H52A	0.551367	0.0904815	0.247632	0.0934056	0.303735	0.0684599		0.214564	0.382315	0.175258	0.271907	0.353073	0.256983
91			H2B	P53A	0.493777	0.0873998	0.161573	0.0670404	0.332204	0.0260833		0.133775	0.304636	0.112903	0.335484	0.238041	0.356492
92			H2B	T55A	0.68405	0.0330478	0.489861	0.0512461	0.194189	0.0366937		0.451786	0.2125	0.44	0.22	0.54	0.14	0.52766	0.204255
93			H2B	S58A	0.585	0.281603	0.37	0.228765	0.215	0.0645497		0.53	0.3	0.05	0.16	0.54	0.23	0.36	0.17
94			H2B	Q59A	0.945	0.0173205	0.8225	0.0236291	0.1225	0.0170783		0.84	0.1	0.84	0.13	0.82	0.12	0.79	0.14
95			H2B	K60A	0.56	0.0535413	0.4325	0.057373	0.1275	0.0170783		0.4	0.12	0.38	0.13	0.44	0.15	0.51	0.11
96			H2B	S61A	0.655	0.174642	0.15	0.0812404	0.505	0.230723		0.05	0.72	0.2	0.59	0.23	0.18	0.12	0.53
97			H2B	S63A	0.6975	0.103078	0.6325	0.107199	0.065	0.0129099		0.67	0.05	0.59	0.06	0.51	0.08	0.76	0.07
98			H2B	S67A	0.5575	0.141038	0.2825	0.151959	0.275	0.0412311		0.2	0.32	0.16	0.24	0.27	0.3	0.5	0.24
99			H2B	R75A	0.685	0.0574456	0.4875	0.0330404	0.1975	0.0330404		0.45	0.16	0.53	0.2	0.49	0.24	0.48	0.19
100			H2B	T78A	0.73	0.0424264	0.5575	0.0537742	0.1725	0.0221736		0.49	0.18	0.57	0.19	0.62	0.14	0.55	0.18
101			H2B	S81A	0.7825	0.088459	0.665	0.150222	0.1175	0.0618466		0.74	0.09	0.44	0.21	0.75	0.08	0.73	0.09
102			H2B	K82A	0.77	0.0424264	0.7325	0.0556028	0.0375	0.0221736		0.68	0.07	0.69	0.03	0.77	0.03	0.79	0.02
103			H2B	Y86A	0.3325	0.234716	0.275	0.192094	0.0575	0.0607591		0.3	0.11	0.44	0.11	0	0	0.36	0.01
104			H2B	K88A	0.51	0.060553	0.3875	0.0684957	0.1225	0.0170783		0.29	0.13	0.43	0.12	0.44	0.1	0.39	0.14
105			H2B	K89A	0.636667	0.051316	0.5	0.0360555	0.136667	0.0152753		0.51	0.14	0.46	0.12			0.53	0.15
106			H2B	S90A	0.9425	0.0377492	0.6425	0.0736546	0.3	0.0748331		0.69	0.28	0.59	0.3	0.72	0.22	0.57	0.4
107			H2B	T91A	0.6575	0.0910586	0.55	0.0678233	0.1075	0.0330404		0.59	0.09	0.47	0.07	0.52	0.13	0.62	0.14
108			H2B	S93A	0.815075	0.0479064	0.8075	0.0403113	0.007575	0.0149507		0.79	0.0003	0.76	0	0.83	0.03	0.85	0
109			H2B	R95A	0.5025	0.0221736	0.4925	0.0221736	0.01	0		0.48	0.01	0.5	0.01	0.52	0.01	0.47	0.01
110			H2B	T99A	0.341202	0.139555	0.0951347	0.0512394	0.246068	0.101818		0.0654206	0.176235	0.12	0.18	0.153966	0.393468	0.0411523	0.234568
111			H2B	R102A	0.371336	0.0318831	0.171426	0.0615056	0.19991	0.0431332		0.24	0.16	0.0960452	0.231638	0.0886364	0.284091	0.15	0.2	0.179348	0.184783	0.240481	0.144289	0.147388	0.197761	0.229508	0.196721
112			H2B	P106A	0.630222	0.15589	0.210972	0.0918016	0.41925	0.0908072		0.140952	0.491429	0.217573	0.389121	0.338403	0.492395	0.146959	0.304054
113			H2B	K111A	0.450376	0.082158	0.267031	0.17616	0.183345	0.100607		0.0397727	0.291667	0.373106	0.113636	0.434524	0.0833333	0.220721	0.244745
114			H2B	H112A	0.582926	0.0159444	0.329407	0.0789842	0.287855	0.130054		0.249581	0.470687	0.284858	0.281859	0.355372	0.228099	0.427817	0.170775
115			H2B	S115A	0.794107	0.298046	0.72177	0.0379265	0.171601	0.0427539		0.778584	0.0907441	0.72	0.18	0.693972	0.199382			0.743323	0.166172	0.719907	0.18287	0.755365	0.130901	0.706263	0.196544	0.656746	0.22619
116			H2B	T118A	0.851047	0.0581402	0.477338	0.0897319	0.373709	0.143403		0.371622	0.515203	0.581788	0.185497	0.510135	0.346284	0.445808	0.447853
117			H2B	R119A	0.836843	0.0621276	0.477338	0.0897319	0.373709	0.143403		0.371622	0.515203	0.581788	0.185497	0.510135	0.346284	0.445808	0.447853
118			H2B	T122A	0.8677	0.0448223	0.448565	0.138916	0.419135	0.0942399		0.592824	0.319813			0.437177	0.430293	0.315693	0.507299
119			H2B	K123A	0.0345318	0.0198799	0.0545117	0.0637169	0.0263872	0.026948		0.0264085	0	0.02	0.01	0.0216383	0.0355487	0.15	0.06
120			H2B	Y124A	0.505127	0.0767652	0.225421	0.121472	0.279706	0.124567		0.090708	0.367257			0.326613	0.137097	0.258941	0.334764
121			H2B	S125A	0.922609	0.0205584	0.525678	0.362142	0.396931	0.352269		0.738562	0.210784	0.91439	0.00728597	0.135255	0.784922	0.314504	0.584733
122			H2B	S126A	0.527247	0.0572519	0.304626	0.0361582	0.222621	0.0797494		0.323308	0.137845	0.262948	0.296149	0.327621	0.233871
123			H2B	S127A	0.863986	0.0388305	0.709044	0.107142	0.154942	0.0901647		0.556757	0.281081	0.801075	0.0734767	0.717241	0.112069	0.761103	0.153139
124			H2B	T128A	0.877192	0.00980466	0.618046	0.225962	0.259147	0.223441		0.880819	0.00558659	0.725862	0.141379	0.476529	0.40825	0.388972	0.481371

## Sheet: SK1 other mutants
					Sporulation data in SK1 background with other mutations
				Spo. Eff.	Dyads
				60-100%	<10%
				20-60%	10-15%
				0-20%	15-25%
					>25%
	Spores	Dyads
					Data							Collected data (>400 cells per isolate)
					Total		Type of spores
							Tetrad		Dyad			A		B		C		D		E		F		G		H
			Histone	Mutant	Average	Stdev	Average	Stdev	Average	Stdev		Tetrad	Dyad	Tetrad	Dyad	Tetrad	Dyad	Tetrad	Dyad	Tetrad	Dyad	Tetrad	Dyad	Tetrad	Dyad	Tetrad	Dyad
0			WT	WT	0.9725	0.015	0.95	0.0216025	0.0225	0.0170783		0.94	0.04	0.93	0.02	0.95	0.03	0.98	0
1			H2A	S46A	0.231988	0.126858	0.109667	0.0283852	0.122321	0.10164		0.141623	0.207254	0.1	0.15	0.0873786	0.00970874
2			H2A	S46D	0.87	0.116905	0.785	0.0981495	0.085	0.0635085		0.87	0.03	0.7	0.14	0.87	0.03	0.7	0.14
3			H2A	R82A	0.569066	0.0655545	0.259698	0.0860603	0.309367	0.149345		0.263158	0.277512	0.171961	0.47207	0.343977	0.17852
4			H2A	R82R	0.895	0.233024	0.7	0.173205	0.195	0.155885		0.85	0.06	0.55	0.33	0.85	0.06	0.55	0.33
5			H2A	T125A	0.932625	0.0459076	0.857625	0.0457082	0.075	0.0387298		0.85	0.06	0.850498	0.13	0.92	0.04	0.81	0.07
6			H2A	T125D	0.845	0.0404145	0.59	0.219393	0.255	0.178979		0.78	0.1	0.4	0.41	0.78	0.1	0.4	0.41
7			H2B	S10A	0.464521	0.0383496	0.155586	0.0317612	0.308936	0.0329592		0.123328	0.301634	0.156602	0.344933	0.186826	0.28024
8			H2B	S10D	0.955	0.00707107	0.725	0.0636396	0.23	0.0707107		0.68	0.28	0.77	0.18
9			H2B	K11A	0.611889	0.0343517	0.332903	0.0763265	0.278987	0.0473516		0.245304	0.332597	0.385103	0.26149	0.368301	0.242873
10			H2B	S10A K11A	0.68	0.113137	0.355	0.00707107	0.325	0.106066		0.35	0.25	0.36	0.4
11			H2B	S26A	0.567888	0.117571	0.42606	0.136273	0.141828	0.0982223		0.572741	0.102603	0.343537	0.0612245	0.506515	0.118893	0.281447	0.284591
12			H2B	S26D	0.55	0.259872	0.3075	0.0895824	0.2425	0.170367		0.23	0.09	0.38	0.39	0.23	0.1	0.39	0.39
13			H2B	K34A	0.328936	0.0533351	0.125669	0.03351	0.203267	0.0819351		0.1	0.3	0.170868	0.0672269	0.14	0.18			0.0882353	0.231373	0.156627	0.164157	0.0885714	0.298571	0.135385	0.181538
14			H2B	K34R	0.8375	0.0618466	0.475	0.0519615	0.325	0.0866025		0.43	0.4	0.52	0.25	0.43	0.4	0.52	0.25
15			H2B	H52A	0.551367	0.0904815	0.247632	0.0934056	0.303735	0.0684599		0.214564	0.382315	0.175258	0.271907	0.353073	0.256983
16			H2B	P53A	0.493777	0.0873998	0.161573	0.0670404	0.332204	0.0260833		0.133775	0.304636	0.112903	0.335484	0.238041	0.356492
17			H2B	H52A P53A	0.625	0.0665833	0.5775	0.0713559	0.045	0.0129099		0.48	0.05	0.57	0.06	0.64	0.04	0.62	0.03
18			H2B	K89A	0.636667	0.051316	0.5	0.0360555	0.136667	0.0152753		0.51	0.14	0.46	0.12			0.53	0.15
19			H2B	K89R	0.7875	0.0618466	0.565	0.0750555	0.205	0.0404145		0.63	0.17	0.5	0.24	0.63	0.17	0.5	0.24
20			H2B	K111A	0.450376	0.082158	0.267031	0.17616	0.183345	0.100607		0.0397727	0.291667	0.373106	0.113636	0.434524	0.0833333	0.220721	0.244745
21			H2B	K111R	0.455	0.0057735	0.185	0.0057735	0.27	0.011547		0.19	0.26	0.18	0.28	0.19	0.26	0.18	0.28
22			H2B	K111Q	0.6025	0.0670199	0.41	0.0883176	0.1925	0.0644851		0.36	0.15	0.39	0.22	0.54	0.13	0.35	0.27
23			H2B	R119A	0.836843	0.0621276	0.477338	0.0897319	0.373709	0.143403		0.371622	0.515203	0.581788	0.185497	0.510135	0.346284	0.445808	0.447853
24			H2B	R119K	0.45	0.00816497	0.185	0.0057735	0.27	0.011547		0.19	0.26	0.18	0.28	0.19	0.26	0.18	0.28
25			H2B	K123A	0.0345318	0.0198799	0.0545117	0.0637169	0.0263872	0.026948		0.0264085	0	0.02	0.01	0.0216383	0.0355487	0.15	0.06
26			H2B	K123R	0.141453	0.0301948	0.0730951	0.035744	0.0445522	0.0217247		0.0616822	0.0429907	0.0894632	0.0636183	0.111984	0.0569745	0.0292505	0.0146252
27			H2B	K123Q	0.190864	0.0316874	0.160894	0.0298637	0.0359433	0.0163669		0.187135	0.0331384	0.131886	0.0300501	0.18617	0.0212766	0.138386	0.0593081
28			H2B	S126A	0.527247	0.0572519	0.304626	0.0361582	0.222621	0.0797494		0.323308	0.137845	0.262948	0.296149	0.327621	0.233871
29			H2B	S126D	0.8	0.072111	0.44	0.08544	0.32	0.06245				0.52	0.34	0.45	0.37	0.35	0.25

## Sheet: s288c vs SK1
	Comparison s288c vs SK1
							Tested			Spo defects
							s288c	SK1	Both	s288c	SK1	Both
						H2A	52	55	52	36	28	19
						H2B	66	69	66	42	47	30
						Total	118	124	118	78	75	49
				SK1			Defects
			s288c	Spo	Dyad		s288c	SK1	Both
	Histone	Mutant
0	WT	WT
1	H2A	S1A					Yes
2	H2A	G3A						Yes
3	H2A	K4A					Yes
4	H2A	G6A					Yes	Yes	Yes
5	H2A	K7A					Yes
6	H2A	S10A					Yes	Yes	Yes
7	H2A	K13A					Yes
8	H2A	S15A					Yes	Yes	Yes
9	H2A	Q16A						Yes
10	H2A	S17A					Yes
11	H2A	R18A					Yes	Yes	Yes
12	H2A	S19A
13	H2A	K21A
14	H2A	T25A					Yes
15	H2A	P27A						Yes
16	H2A	R30A					Yes	Yes	Yes
17	H2A	H32A
18	H2A	R33A
19	H2A	R36A					Yes	Yes	Yes
20	H2A	R37A						Yes
21	H2A	Y40A
22	H2A	Q42A
23	H2A	R43A					Yes	Yes	Yes
24	H2A	S46A					Yes	Yes	Yes
25	H2A	P49A
26	H2A	Y51A					Yes	Yes	Yes
27	H2A	T53A					Yes
28	H2A	R72A					Yes
29	H2A	K75A						Yes
30	H2A	K76A					Yes	Yes	Yes
31	H2A	T77A					Yes	Yes	Yes
32	H2A	R78A					Yes	Yes	Yes
33	H2A	I79A					Yes	Yes	Yes
34	H2A	P81A					Yes	Yes	Yes
35	H2A	R82A					Yes	Yes	Yes
36	H2A	H83A					Yes
37	H2A	I88A					Yes
38	H2A	R89A						Yes
39	H2A	K96A
40	H2A	T102A					Yes
41	H2A	Q105A
42	H2A	L109A						Yes
43	H2A	P110A					Yes	Yes	Yes
44	H2A	H113A					Yes	Yes	Yes
45	H2A	L116A						Yes
46	H2A	L117A						Yes
47	H2A	P118A					Yes	Yes	Yes
48	H2A	K119A					Yes
49	H2A	K120A					Yes
50	H2A	S121A					Yes	Yes	Yes
51	H2A	K123A					Yes
52	H2A	T125A					Yes
53	H2A	K126A					Yes
54	H2A	S128A					Yes
55	H2A	Q129A
56	H2B	S1A					Yes	Yes	Yes
57	H2B	K3A					Yes	Yes	Yes
58	H2B	K6A					Yes	Yes	Yes
59	H2B	K7A					Yes	Yes	Yes
60	H2B	P8A					Yes
61	H2B	S10A					Yes	Yes	Yes
62	H2B	K11A					Yes	Yes	Yes
63	H2B	P13A					Yes
64	H2B	K16A					Yes
65	H2B	K17A					Yes
66	H2B	P18A					Yes
67	H2B	K21A
68	H2B	K22A
69	H2B	T23A
70	H2B	S24A						Yes
71	H2B	T25A
72	H2B	S26A					Yes	Yes	Yes
73	H2B	T27A						Yes
74	H2B	K30A
75	H2B	K31A					Yes	Yes	Yes
76	H2B	R32A						Yes
77	H2B	S33A					Yes
78	H2B	K34A					Yes	Yes	Yes
79	H2B	R36A					Yes	Yes	Yes
80	H2B	K37A						Yes
81	H2B	T39A						Yes
82	H2B	Y40A					Yes	Yes	Yes
83	H2B	S41A						Yes
84	H2B	S42A					Yes	Yes	Yes
85	H2B	Y43A					Yes	Yes	Yes
86	H2B	Y45A						Yes
87	H2B	K46A
88	H2B	K49A
89	H2B	T51A						Yes
90	H2B	H52A					Yes	Yes	Yes
91	H2B	P53A					Yes	Yes	Yes
92	H2B	T55A					Yes	Yes	Yes
93	H2B	S58A					Yes	Yes	Yes
94	H2B	Q59A
95	H2B	K60A						Yes
96	H2B	S61A						Yes
97	H2B	S63A						Yes
98	H2B	S67A						Yes
99	H2B	R75A						Yes
100	H2B	T78A						Yes
101	H2B	S81A					Yes	Yes	Yes
102	H2B	K82A					Yes	Yes	Yes
103	H2B	Y86A					Yes	Yes	Yes
104	H2B	K88A						Yes
105	H2B	K89A					Yes	Yes	Yes
106	H2B	S90A					Yes
107	H2B	T91A					Yes	Yes	Yes
108	H2B	S93A					Yes
109	H2B	R95A						Yes
110	H2B	T99A					Yes	Yes	Yes
111	H2B	R102A					Yes	Yes	Yes
112	H2B	P106A					Yes	Yes	Yes
113	H2B	K111A					Yes	Yes	Yes
114	H2B	H112A					Yes	Yes	Yes
115	H2B	S115A					Yes	Yes	Yes
116	H2B	T118A					Yes
117	H2B	R119A					Yes
118	H2B	T122A					Yes
119	H2B	K123A					Yes	Yes	Yes
120	H2B	Y124A						Yes
121	H2B	S125A
122	H2B	S126A					Yes	Yes	Yes
123	H2B	S127A
124	H2B	T128A					Yes

## Sheet: WT data
	s288c		SK1
	Spores		Spores	Tetrad	Dyad
Average	0.552103		0.970024	0.885081	0.0849431
StDev	0.102596		0.0128252	0.0487185	0.0494463
Data for individual replicates
	s288c		SK1
	Spores		Spores	Tetrad	Dyad
1	0.522772		0.977712	0.913819	0.063893
2	0.488251		0.94109	0.857143	0.083947
3	0.652968		0.918033	0.80924	0.108793
4	0.708141		0.979138	0.912378	0.0667594
5	0.442561		0.965714	0.871429	0.0942857
6	0.724196		0.978758	0.923203	0.0555556
7	0.39415		0.964286	0.891156	0.0731293
8	0.635602		0.970833	0.922917	0.0479167
9	0.577778		0.963722	0.842271	0.121451
10	0.458209		0.952479	0.836777	0.115702
11	0.431579		0.977486	0.913696	0.0637899
12	0.460504		0.985372	0.8125	0.172872
13	0.591837		0.957968	0.928196	0.0297723
14	0.509434		0.975285	0.826996	0.148289
15	0.602671		0.941374	0.894472	0.0469012
16	0.632997		0.963158	0.792982	0.170175
17			0.981197	0.820513	0.160684
18			0.983633	0.795417	0.188216
19			0.976517	0.761252	0.215264
20			0.971134	0.882474	0.0886598
21			0.981758	0.865672	0.116086
22			0.979118	0.902552	0.0765661
23			0.959288	0.898219	0.0610687
24			0.963218	0.910345	0.0528736
25			0.97006	0.906188	0.0638723
26			0.980836	0.883275	0.097561
27			0.975556	0.935556	0.04
28			0.979346	0.83821	0.141136
29			0.973742	0.894967	0.0787746
30			0.981447	0.949907	0.0315399
31			0.968254	0.917108	0.0511464
32			0.975728	0.904531	0.0711974
33			0.96092	0.937931	0.0229885
34			0.964286	0.91369	0.0505952
35			0.970696	0.957875	0.0128205
36			0.977839	0.966759	0.0110803
37			0.976581	0.946136	0.030445
38			0.959911	0.919822	0.0400891
39			0.968992	0.872868	0.096124
40			0.969758	0.897177	0.0725806
41			0.964413	0.912811	0.0516014
42			0.979899	0.909548	0.0703518
43			0.971545	0.892276	0.0792683
44			0.975285	0.941065	0.0342205
45			0.98893	0.859779	0.129151
46			0.969577	0.854497	0.115079
47			0.979268	0.80122	0.178049
