# Supplementary material for: Systematic genetic and proteomic screens during gametogenesis identify H2BK34 methylation as an evolutionary conserved meiotic mark
Source: Epigenetics Chromatin. 2020 Sep 15;13:35. doi: 10.1186/s13072-020-00349-5 (PMC7493871; doi:10.1186/s13072-020-00349-5)
Supplement: Supplementary file 4 — Additional file 4. Histone modifications in the globular domain and prediction of their effect on DNA accessibility. [file 13072_2020_349_MOESM4_ESM.xlsx]

## Sheet: Treated
Globular domain				Experimental results			Predicted data
			Spo Eff	PTM			Predicted effect of acetylation on DNA accessibility [5]
	Histone	Residue	SK1	This study	Others (contributing to DNA unwrapping)	Ref Others
1	H2A	K13	0.926333	ac			Global
3	H2A	R37	0.463822				Global
4	H2A	K75	0.532315				Global and DNA Exit / Entry
5	H2A	K76	0.536667				Global and DNA Exit / Entry
6.5	H2A	K96	0.975106				Weak
7.8	H2A	Q105	0.959869		me1	[1]
9.1	H2A	K119	0.953412				DNA Entry / Exit
	H2A	K120	0.93				DNA Entry / Exit
11.7	H2B	K30	0.888936				Global
13	H2B	K31	0.663019				Global
14.3	H2B	K34	0.328936				Global
15.6	H2B	K37	0.7175				Global
16.9	H2B	K46	0.9125	ac, me1			Global
18.2	H2B	K49	0.8675	ac			Global and DNA Exit / Entry
19.5	H2B	K60	0.56				Global and DNA Exit / Entry
20.8	H2B	K88	0.51				Global
22.1	H2B	K111	0.450376				Weak
23.4	H2B	K123	0.0345318				Weak
24.7	H3	K27	0.91	ac			Global and DNA Exit / Entry
26	H3	K36	0.61	ac, me1, me2			DNA Entry / Exit
27.3	H3	K37	0.89				Global and DNA Exit / Entry
28.6	H3	T41	-		ph	[1]
29.9	H3	K42	0.03		me2	[1]
31.2	H3	T45	0	ph	ph	[3]
35.1	H3	K56	0.51	ac	ac, me1, me3	[1, 4]	Global and DNA Exit / Entry
36.4	H3	K64	0.86		ac, me3	[1, 4]	DNA Entry / Exit
37.7	H3	K79	0.94	me1, me2, me3	me3	[3, 4]	Weak
39	H3	K115	0.93		ac	[1, 4]	Weak
40.3	H3	T118	-		ph	[1]
41.6	H3	K122	0.74		ac	[1, 4]	Weak
48.1	H4	K20	0.803			[4]	Weak
49.4	H4	K31	0.835	ac, me1		[4]	DNA Entry / Exit
50.7	H4	K44	0.16		ac	[2, 4]	Global and DNA Exit / Entry
52	H4	S47	0.867		ph	[1]
	H4	K59				[4]	Weak
53.3	H4	K77	0.713			[4]	Weak
54.6	H4	K79	0.046	ac		[4]	Global
55.9	H4	K91	0.685	ac		[4]	Global
			Ac, acetylation. Cr, crotonylation. Me, methylation. Ph, phosphorylation
			References	[1] Kebede AF et al. FEBS J 2015 282:1658-1674
				[2] Hu J et al. Cell Rep. 2015 13(9):1772-80.
				[3] Lawrence M et al. Trends Genet. 2016 ;32(1):42-56.
				[4] Fenley AT et al. Epigenetics Chromatin. 2018 11(1):11

## Sheet: Overview
			Spo. Eff.	Weak	Global	DEE	Both	Total
			80-100%	7	3	3	4	17
			60-80%	3	3	1	0	7
			20-60%	1	3	0	4	8
			0-20%	1	1	0	1	3
			Total	12	10	4	9	35
