# Supplementary material for: Systematic genetic and proteomic screens during gametogenesis identify H2BK34 methylation as an evolutionary conserved meiotic mark
Source: Epigenetics Chromatin. 2020 Sep 15;13:35. doi: 10.1186/s13072-020-00349-5 (PMC7493871; doi:10.1186/s13072-020-00349-5)
Supplement: Supplementary file 5 — Additional file 5. Quantification of the proteomic analysis of histone modifications. [file 13072_2020_349_MOESM5_ESM.xlsx]

## Sheet: Feuil1
					Sporulation time course (hours)				Sporulation time course (hours)
					Average				Standart deviation				Log2 Fold change				Log2 (Max [T0-T48] / Min [T0-T48])
	Position	Peptide Sequence	PTM	Protein Sets	0	4	10	48	0	4	10	48	log2(T4/T0)	log2(T10/T4)	log2(T48/T4)	log2(T48/T10)	Log2FC ≥ 2
H2A	acNter-K4acK7ac	SGGKGGKAGSAAK	Acetyl (Protein N-term); Acetyl (K4); Acetyl (K7)	H2A1_YEAST, H2A2_YEAST	0.0249596	0.00439957	0.010776	0.0180223	0.00736292	0.00148433	0.00414629	0.00436519	-2.50416	1.29238	2.03435	0.741962	2.50416
	acNter-K4acK7acS10ph	SGGKGGKAGSAAK	Acetyl (Protein N-term); Acetyl (K4); Acetyl (K7); Phospho (S10)	H2A1_YEAST, H2A2_YEAST	ND	ND	7.42204e-05	0.000166421	-	-	2.87113e-05	1.84822e-05	-	-	-	1.16495	1.16495
	K7acK13ac	GGKAGSAAKASQSR	Acetyl (K3); Acetyl (K9)	H2A1_YEAST, H2A2_YEAST	9.12578e-05	3.72614e-05	3.88485e-05	3.70122e-05	1.72985e-05	6.00975e-07	7.38735e-06	ND	-1.29227	0.0601749	-0.00968409	-0.069859	1.30195
	K21ac	SAKAGLTFPVGR	Acetyl (K3)	H2A1_YEAST, H2A2_YEAST	0.00100201	0.00104168	0.00109291	0.000863872	0.000182241	8.8298e-05	0.000330924	6.24454e-05	0.0560119	0.0692655	-0.270027	-0.339292	0.339292
	R30me1	AGLTFPVGR	Methyl (R9)	H2A1_YEAST, H2A2_YEAST	0.000164947	0.000172485	0.000292639	0.000149969	0.000128634	8.52876e-05	0.000156312	9.08857e-05	0.0644701	0.762648	-0.201806	-0.964454	0.964454
	R30me2	AGLTFPVGR	Dimethyl (R9)	H2A1_YEAST, H2A2_YEAST	0.00111811	0.00159224	0.00104813	0.00120182	0.000543345	0.000877015	0.000586054	0.000591121	0.509995	-0.603234	-0.405838	0.197396	0.603234
	K126ac	ATKASQEL	Acetyl (K3)	H2A1_YEAST	0.00312187	0.00131783	0.000783243	0.000913073	0.00042973	0.000476545	2.54165e-05	8.30556e-05	-1.24425	-0.750629	-0.529359	0.22127	1.99488
	K126acS128ph	ATKASQEL	Acetyl (K3); Phospho (S5)	H2A1_YEAST	0.000139862	0.000330805	0.000535029	0.000539837	6.20545e-06	4.63795e-05	0.00013299	4.32898e-05	1.24198	0.693637	0.706544	0.0129069	1.94852
H2B	acNter-K3acK6ac	SAKAEKKPASK	Acetyl (Protein N-term); Acetyl (K3); Acetyl (K6)	H2B1_YEAST	0.00334431	0.00102368	0.00217881	0.00447603	0.00102548	0.00015351	0.000766627	0.00187114	-1.70794	1.08977	2.12845	1.03868	2.12845
	acNter-K3acK6acK11ac	SAKAEKKPASKAPAEK	Acetyl (Protein N-term); Acetyl (K3); Acetyl (K6); Acetyl (K11)	H2B1_YEAST	0.000446429	0.000114608	0.000320305	0.000618747	2.45476e-05	3.96765e-05	7.16505e-05	1.51287e-06	-1.96172	1.48274	2.43264	0.949905	2.43264
	acNter-K6ac	SSAAEKKPASKAPAEK	Acetyl (Protein N-term); Acetyl (K6)	H2B2_YEAST	0.0798487	0.0270002	0.0790044	0.171535	0.0149859	0.0135181	0.0408183	0.0314446	-1.5643	1.54896	2.66746	1.1185	2.66746
	acNter-K6acK7ac	SSAAEKKPASK	Acetyl (Protein N-term); Acetyl (K6); Acetyl (K7)	H2B2_YEAST	0.00044581	0.00019226	0.000298506	ND	0.000111673	2.4673e-05	8.40525e-05	-	-1.21337	0.6347	-	-	1.21337
	acNter-K6acK11ac	SSAAEKKPASKAPAEK	Acetyl (Protein N-term); Acetyl (K6); Acetyl (K11)	H2B2_YEAST	0.00681551	0.00299793	0.00847635	0.00749483	0.0018643	0.00124916	0.00248626	0.000741398	-1.18486	1.49948	1.32193	-0.177548	1.49948
	acNter-K6acK16ac	SSAAEKKPASKAPAEK	Acetyl (Protein N-term); Acetyl (K6); Acetyl (K16)	H2B2_YEAST	0.0172133	0.00901403	0.0238856	0.0217488	0.00612848	0.00426012	0.00779853	0.00508949	-0.933282	1.4059	1.27069	-0.135204	1.4059
	acNter-K7ac	SSAAEKKPASK	Acetyl (Protein N-term); Acetyl (K7)	H2B2_YEAST	0.000967924	0.000925911	0.00180654	0.00117103	0.000862536	0.000862622	0.00139628	0.000797575	-0.0640207	0.964284	0.338835	-0.625449	0.964284
	acNter-K7ac (miscleaved)	SSAAEKKPASKAPAEK	Acetyl (Protein N-term); Acetyl (K7)	H2B2_YEAST	0.0309808	0.0270002	0.0790044	0.105605	0.0249145	0.0135181	0.0408183	0.0852763	-0.198402	1.54896	1.96763	0.418668	1.96763
	acNter-K7acK11acK16ac	SSAAEKKPASKAPAEKKPAAK	Acetyl (Protein N-term); Acetyl (K7); Acetyl (K11); Acetyl (K16)	H2B2_YEAST	0.0337467	0.00703201	0.0274244	0.0504498	0.00898243	0.00136407	0.00154689	0.0137867	-2.26274	1.96345	2.84284	0.879389	2.84284
	acNter-K11ac	SSAAEKKPASKAPAEK	Acetyl (Protein N-term); Acetyl (K11)	H2B2_YEAST	0.0798487	0.0270002	0.0790044	0.105605	0.0149859	0.0135181	0.0408183	0.0852763	-1.5643	1.54896	1.96763	0.418668	1.96763
	K6acK11ac	AEKKPASKAPAEK	Acetyl (K3); Acetyl (K8)	H2B1_YEAST	0.0132158	0.00513749	0.0113191	0.02961	0.00396905	0.00157587	0.000658559	0.0148282	-1.36313	1.13962	2.52695	1.38732	2.52695
	K7acK11acK16ac	AEKKPASKAPAEKKPAAK	Acetyl (K4); Acetyl (K8); Acetyl (K13)	H2B1_YEAST	0.0033665	0.00130666	0.00196702	0.00319127	0.000958752	0.000101884	0.000375917	0.000972095	-1.36536	0.590127	1.28824	0.698116	1.36536
	K7acK21acK22ac	KPASKAPAEKKPAAKK	Acetyl (K1); Acetyl (K15); Acetyl (K16)	H2B1_YEAST, H2B2_YEAST	0.00780927	0.00218842	0.00488397	0.00673084	0.00243551	0.000823489	0.00159026	0.00133682	-1.8353	1.15816	1.6209	0.462732	1.8353
	K11acK16ac	PASKAPAEKKPAAK	Acetyl (K4); Acetyl (K9)	H2B1_YEAST, H2B2_YEAST	0.000515117	0.000179794	0.000256093	0.000330618	0.000297087		9.19837e-05	0.000107201	-1.51856	0.510328	0.878824	0.368497	1.51856
	K11acK16acK17ac	KPASKAPAEKKPAAKK	Acetyl (K5); Acetyl (K10); Acetyl (K11)	H2B1_YEAST, H2B2_YEAST	0.00437429	0.00126763	0.00248527	0.00369681	0.00108703	0.000494312	0.00092079	0.000690867	-1.78692	0.971273	1.54415	0.572876	1.78692
	K16acK17ac	APAEKKPAAK	Acetyl (K5); Acetyl (K6)	H2B1_YEAST, H2B2_YEAST	0.00133298	0.000294428	0.000321354	0.000300438	0.000402421	4.25684e-05	0.000116401	-	-2.17866	0.12625	0.029154	-0.0970965	2.17866
	K16acK17acK21ac	APAEKKPAAKK	Acetyl (K5); Acetyl (K6); Acetyl (K10)	H2B1_YEAST, H2B2_YEAST	0.000607544	0.000104686	0.000115948	ND	8.10201e-05	6.42346e-06	4.4162e-05	-	-2.53691	0.147406	-	-	2.53691
	K16acK21acK22ac	APAEKKPAAKKTSTSVDGK	Acetyl (K5); Acetyl (K10); Acetyl (K11)	H2B2_YEAST	0.0537011	0.00800279	0.0177934	0.0260401	0.00877115	0.00195465	0.00142605	0.00761481	-2.74638	1.15277	1.70216	0.549394	2.74638
	K16acK21acK30ac	APAEKKPAAKKTSTSTDGK	Acetyl (K5); Acetyl (K10); Acetyl (K19)	H2B1_YEAST	0.0596703	0.0111286	0.017878	0.0529178	0.0100028	0.00414283	0.00202839	0.0185437	-2.42274	0.68391	2.24948	1.56557	2.42274
	K17acK21acK22ac	APAEKKPAAKKTSTSTDGKK	Acetyl (K6); Acetyl (K10); Acetyl (K11)	H2B1_YEAST	0.000691684	0.000119392	0.000165976	0.000697455	3.35107e-05	6.10298e-07	4.22638e-05	4.89801e-06	-2.53441	0.475273	2.54639	2.07112	2.54639
	K21acK22ac	APAEKKPAAKKTSTSTDGK	Acetyl (K10); Acetyl (K11)	H2B1_YEAST	0.0219256	0.00303474	0.00817791	0.0217084	0.00993318	0.00126817	0.00454206	0.00562042	-2.85297	1.43016	2.83861	1.40845	2.85297
	K37ac	KETYSSYIYK	Acetyl (K1)	H2B1_YEAST, H2B2_YEAST	0.121644	0.0955351	0.122056	0.109124	0.00890847	0.00704064	0.00220192	0.014835	-0.348561	0.353446	0.191866	-0.16158	0.353446
	T39ph	KETYSSYIYK	Phospho (T3)	H2B1_YEAST, H2B2_YEAST	0.00120416	0.000437612	0.00217277	0.00311482	0.00039982	0.000134055	0.000430013	0.000668366	-1.4603	2.31181	2.83143	0.519616	2.83143
	S41ph	KETYSSYIYK	Phospho (S5 ou S6)	H2B1_YEAST, H2B2_YEAST	0.000734381	0.000450754	0.000831345	0.000753576	0.000134083	4.69578e-05	2.32974e-05	0.000337786	-0.704188	0.883106	0.741413	-0.141693	0.883106
	K46ac	ETYSSYIYK	Acetyl (K9)	H2B1_YEAST, H2B2_YEAST	0.001292	0.000994538	0.00111593	0.000831876	0.000120237	0.000139772	0.000290561	0.000127477	-0.37751	0.166151	-0.257659	-0.423809	0.635169
	K49ac	VLKQTHPDTGISQK	Acetyl (K3)	H2B1_YEAST, H2B2_YEAST	0.00309298	0.0065226	0.0114585	0.0367997	0.000247165	0.00521928	0.00974676	0.010406	1.07645	0.812901	2.49618	1.68328	3.57263
	K88ac	IATEASKLAAYNKK	Acetyl (K13)	H2B1_YEAST, H2B2_YEAST	0.00191078	0.00112362	0.000652758	0.000992068	0.000758247	0.000766437	0.000311846	7.88211e-05	-0.766011	-0.78353	-0.179639	0.603891	1.54954
	K111me2	LILPGELAK	Dimethyl (K9)	H2B1_YEAST, H2B2_YEAST	0.00195719	0.00137576	0.00193594	0.00327646	0.00181386	0.000754962	0.00124318	0.00253724	-0.50856	0.492807	1.25191	0.759107	1.25191
	K111me1	LILPGELAK	Methyl (K9)	H2B1_YEAST, H2B2_YEAST	0.000501052	0.000479208	0.000285097	0.000353272	0.000173158	-	0.000129069	2.93201e-05	-0.0643101	-0.7492	-0.439871	0.309329	0.81351
	K123ac	AVTKYSSSTQA	Acetyl (K4)	H2B1_YEAST, H2B2_YEAST	0.0354897	0.0226389	0.0362376	0.103946	0.0303115	0.0191617	0.0317401	0.0381107	-0.648597	0.678683	2.19896	1.52028	2.19896
H3	K9acK14ac	KSTGGKAPR	Acetyl (K1); Acetyl (K6)		0.000185445	3.77029e-05	4.87119e-05	0.000113964	1.40418e-05	3.67249e-06	8.58162e-06	9.70484e-06	-2.29824	0.369598	1.59584	1.22624	2.29824
	K9acS10phK14ac	KSTGGKAPR	Acetyl (K1); Phospho (S2); Acetyl (K6)		0.000413074	0.000166108	4.65465e-05	5.09807e-05	5.41708e-05	2.37855e-05	6.24124e-06	9.09308e-06	-1.31428	-1.83538	-1.7041	0.131278	3.14965
	K14ac	KSTGGKAPR	Acetyl (K6)		7.7834e-05	2.78843e-05	2.66663e-05	3.29659e-05	1.14816e-06	5.58407e-06	4.12691e-06	1.26058e-05	-1.48095	-0.0644347	0.241521	0.305956	1.54538
	K18acK23ac	KQLASKAAR	Acetyl (K1); Acetyl (K6)		0.0881189	0.0385329	0.0426743	0.0583401	0.00266222	0.00615399	0.00520845	0.00170001	-1.19336	0.147279	0.598399	0.45112	1.19336
	K27ac	KSAPSTGGVK	Acetyl (K1)		0.000431492	0.000358627	8.37278e-05	0.000122639	8.24721e-05	1.87994e-05	2.4743e-06	7.23475e-06	-0.26685	-2.0987	-1.54806	0.550642	2.36555
	K27acK36meK37meR40me	KSAPSTGGVKKPHR	Acetyl (K1); Methyl (K10); Methyl (K11); Methyl (R14)		9.89854e-05	0.000153979	7.66399e-05	0.000154657	8.52857e-05	5.1463e-05	2.52702e-05	2.07138e-05	0.63745	-1.00657	0.0063313	1.0129	1.0129
	K27acS28ph	KSAPSTGGVK	Acetyl (K1); Phospho (S2)		0.000229602	0.000178967	6.31184e-05	0.000390817	6.42478e-05	3.1383e-05	1.30172e-05	8.8922e-05	-0.359442	-1.50356	1.1268	2.63036	2.63036
	K27acK36ac	KSAPSTGGVKKPHR	Acetyl (K1); Acetyl (K10)		0.000162413	8.82947e-05	2.88897e-05	4.0482e-05	3.53442e-05	1.83946e-05	5.75347e-06	5.04897e-06	-0.879266	-1.61177	-1.12505	0.486722	2.49104
	K42ac	YKPGTVALR	Acetyl (K2)		7.22191e-05	8.26218e-05	7.06081e-05	0.000112977	1.73147e-05	1.06495e-05	8.44067e-06	3.1611e-05	0.194142	-0.22669	0.451435	0.678125	0.678125
	T45ph	YKPGTVALR	Phospho (T5)		0.000120497	0.000665118	0.000221438	0.000172881	-	5.89567e-05	4.19177e-05	3.69478e-05	2.46461	-1.58671	-1.94383	-0.357119	2.46461
	K56ac	FQKSTELLIR	Acetyl (K3)		0.0836406	0.0697382	0.0451382	0.0149932	0.0168523	0.0201999	0.0076397	0.00110316	-0.262254	-0.627601	-2.21764	-1.59004	2.4799
	S57ph	FQKSTELLIR	Phospho (S4)		4.17404e-05	5.72137e-05	0.000270322	0.000153798	8.95598e-06	1.05781e-05	1.8666e-05	1.04811e-05	0.454918	2.24025	1.4266	-0.813644	2.69517
	K79me	EIAQDFKTDLR	Methyl (K7)		0.133311	0.0731235	0.0545141	0.0243068	0.0098908	0.0162907	0.00475012	0.00147199	-0.866389	-0.423704	-1.58898	-1.16527	2.45536
	K79me2	EIAQDFKTDLR	Dimethyl (K7)		0.0669444	0.0308262	0.0233288	0.00768159	0.00479255	0.00993718	0.00339896	0.000396708	-1.11881	-0.402044	-2.00468	-1.60263	3.12349
	K79me3	EIAQDFKTDLR	Trimethyl (K7)		0.195365	0.378097	0.464555	0.396766	0.0956586	0.061961	0.0404368	0.0696624	0.952582	0.297094	0.069532	-0.227562	1.24968
H4	AcNter-R3me1K5acK8ac	SGRGKGGKGLGK	Acetyl (Protein N-term); Methyl KRH (R3); Acetyl (K5); Acetyl (K8)		0.0449482	0.000243185	0.00011023	0.00128692	0.0224788	6.10252e-05	3.24285e-05	0.000267357	-8.52494	-0.912141	2.40379	3.04343	8.6716
	AcNter-R3me1K5acK8acK12acK16ac	SGRGKGGKGLGKGGAKR	Acetyl (Protein N-term); Methyl KR (R3); Acetyl (K5); Acetyl (K8); Acetyl (K12); Acetyl (K16)		ND	ND	0.00023198	0.00179708			4.18964e-05	0.000370465	-	-	-	3.14444	2.95358
	K5acK8ac	GKGGKGLGK	Acetyl (K2); Acetyl (K5)		0.00731191	0.00152413	0.0013363	0.00265014	0.00164568	0.000184346	0.000281426	0.000777544	-3.1582	0.610342	0.798084	1.46617	2.45201
	K5acK8acK12ac	GKGGKGLGKGGAK	Acetyl (K2); Acetyl (K5); Acetyl (K9)		0.107147	0.0281132	0.0147311	0.0277686	0.0093426	0.00350557	0.00248566	0.00337868	-1.41417	-0.496022	-0.0177939	0.442834	2.86266
	K5acK8acK12acK16ac	GKGGKGLGKGGAKR	Acetyl (K2); Acetyl (K5); Acetyl (K9); Acetyl (K13)		0.236687	0.0463603	0.0578861	0.104774	0.0341425	0.0039113	0.00657189	0.0176326	-3.12585	0.748659	1.17632	1.42386	2.35202
	K5acK8acK12acK16acR17me1	GKGGKGLGKGGAKR	Acetyl (K2); Acetyl (K5); Acetyl (K9); Acetyl (K13); Methyl (R14)		0.000302433	0.000991732	0.000145111	6.44657e-05	4.6555e-05	7.7133e-05	2.57146e-05		0.728412	-1.58476	-3.94335	1.17056	3.94335
	K5acK12acK16ac	GKGGKGLGKGGAKR	Acetyl (K2); Acetyl (K9); Acetyl (K13)		0.0128433	0.0134824	0.00614004	0.0144666	0.00665247	0.00215527	0.000656535	0.00174108	-1.62602	-1.71493	0.101649	1.40704	1.23641
	K8acK12ac	GGKGLGKGGAK	Acetyl (K3); Acetyl (K7)		0.0495006	0.0152223	0.0107008	0.0186214	0.00512345	0.00128758	0.00151967	0.00189366	-1.99245	0.23909	0.29077	0.317425	2.20972
	K8acK12acK16ac	GGKGLGKGGAKR	Acetyl (K3); Acetyl (K7); Acetyl (K11)		0.354179	0.118394	0.136004	0.162874	0.0276961	0.00625864	0.00771198	0.00691492	-2.14576	0.301252	0.460162	-0.157389	1.58089
	K12acK16ac	GLGKGGAKR	Acetyl (K4); Acetyl (K8)		0.561277	0.315256	0.276762	0.33148	0.112473	0.0131344	0.0252967	0.0359678	-3.09816	0.945593	0.0723957	0.507761	1.02007
	K12acK16acR17me1	GLGKGGAKR	Acetyl (K4); Acetyl (K8); Methyl (R9)		0.00254514	0.017652	0.00177806	0.000663629	0.000436614	0.00243075	8.52101e-05	0.000133236	2.47697	-4.83423	-4.73331	0.644883	4.73331
	K31ac	DNIQGITKPAIR	Acetyl (K8)		0.00226286	0.00156191	0.00132789	0.00151589	0.00114033	0.000570889	0.000399122	0.000369692	-0.998175	-0.51638	-0.0431423	-0.110507	0.769007
	R55me2	ISGLIYEEVR	Dimethyl (R10)		0.00101367	0.000340836	0.000231343	0.000109705	0.000542203	4.78618e-05	6.37348e-05	3.85008e-05	-3.50189	0.413207	-1.63544	-0.727192	3.20789
	K77ac	DSVTYTEHAKR	Acetyl (K10)		0.000262827	0.000176672	0.000199341	0.000174196	5.79428e-05	6.6855e-05	5.52134e-05	3.52885e-05	0.206406	-0.276016	-0.0203611	-0.645821	0.593403
	K79ac	KTVTSLDVVYALK	Acetyl (K1)		0.000755138	0.00062746	0.000600677	0.000581337	0.000238291	0.000154893	0.000270335	0.000220666	-0.62145	0.803472	-0.110149	-0.292881	0.377366
	K91ac	TVTSLDVVYALK	Acetyl (K12)		0.00199089	0.000830227	0.000279582	0.000615527	0.00177719	0.000488513	0.000167993	0.000170727	-1.86313	-1.53999	-0.431683	0.0232896	2.83207
